# Supplementary material for: RNA helicase DDX5 regulates the translation and genomic replication of foot-and-mouth disease virus
Source: J Virol. 2026 Jan 30;100(3):e01731-25. doi: 10.1128/jvi.01731-25 (PMC13011465; doi:10.1128/jvi.01731-25)
Supplement: Table S1 — Identification of RNA-binding proteins that potentially interact with the FMDV 5'UTR. [file jvi.01731-25-s0005.xlsx]

## Sheet: Sheet1
Table S1. Identification of cellular proteins that potentially interact with the FMDV 5’UTR
No	Protein ID	Protein name	Peptide no.	Mol wt (kDa)	Sequence coverage (%)	Score
8	K7GND3	DExH-box helicase 9 (DHX9)	58	149.74	38.4	323.31
6	A0A286ZYY8	MYB binding protein 1a (MYBBP1A)	42	170.95	30.6	323.31
11	I3LIC2	Leucine rich pentatricopeptide repeat containing (LRPPRC)	41	155.98	27.7	322.31
14	A0A286ZY95	Fibronectin 1 (FN1)	39	262.32	19.8	261.3
1	K9IVQ3	Non-POU domain containing octamer binding (NONO)	34	54.103	55.7	323.31
5	F1S8L9	Heterogeneous nuclear ribonucleoprotein U (HNRNPU)	34	88.412	33	323.31
10	P02543	Vimentin (VIM)	31	53.667	57.5	323.31
16	F1SKQ0	DEAD-box helicase 17 (DDX17)	31	70.58	43.4	247.82
57	F1S9K5	Bifunctional glutamate/proline--tRNA ligase (EPRS)	31	170.02	25.5	96.249
86	F1RHH8	Pre-mRNA processing factor 8 (PRPF8)	31	273.6	13.5	48.928
3	A0A287A4F2	Splicing factor proline and glutamine rich (SFPQ)	30	75.502	36.9	323.31
51	A0A286ZM27	DEAD-box helicase 5 (DDX5)	30	68.88	39	104.72
7	F1SMV6	Nucleolin (NCL)	29	78.227	29.4	323.31
15	B8XZY6	High density lipoprotein binding protein (HDLBP)	29	139.04	25.8	258.98
2	A0A287A699	Heterogeneous nuclear ribonucleoprotein K (HNRNPK)	28	48.501	53.3	323.31
23	F1SML4	Staphylococcal nuclease domain-containing protein (SND1)	27	101.9	33.3	214.31
19	A0A286ZJK2	Heterogeneous nuclear ribonucleoprotein M (HNRNPM)	26	73.588	39.4	235.12
22	A0A286ZVY9	Eukaryotic translation initiation factor 4 gamma 1 (EIF4G1)	26	173.11	22	221.67
9	F1S9Q1	HSPA8	25	70.865	35.4	323.31
20	F1SUG7	DEAD (Asp-Glu-Ala-Asp) box helicase 21 (DDX21)	25	87.193	31.4	226
21	A0A287BM79	Cold shock domain containing E1 (CSDE1)	25	93.708	28	224.45
77	F1S842	Programmed cell death 11 (PDCD11)	24	209.42	14.3	59.871
31	K7GL83	Interleukin enhancer binding factor 3 (ILF3)	23	76.366	32.6	170.35
17	F2Z557	Polyadenylate-binding protein (PABPC1)	21	70.67	30.8	242.01
27	A0A287BIL8	Endoplasmic reticulum chaperone BiP (HSPA5)	21	68.786	37.3	189.33
34	I3LUR1	HNRNPUL2	21	82.763	21.1	145.99
61	I3LGD4	Clathrin heavy chain (CLTC)	21	189.39	15.8	89.22
18	F1RGI7	Matrin 3 (MATR3)	20	94.732	27.3	236.83
13	A0A287AQG4	Synaptotagmin binding cytoplasmic RNA interacting protein (SYNCRIP)	19	62.656	34.2	293.13
29	F1SLR6	NOP domain-containing protein (NOP2)	19	90.303	25.1	185.94
52	I3L8K4	Eukaryotic translation initiation factor 5B (EIF5B)	19	138.31	15	104.11
37	A0A286ZYY2	Heterogeneous nuclear ribonucleoprotein A2/B1 (HNRNPA2B1)	18	37.429	44.8	136.7
4	A0A287AU26	Polypyrimidine tract-binding protein 1 (PTBP1)	17	57.264	33.5	323.31
26	A0A286ZKW2	Paraspeckle component 1 (PSPC1)	17	58.389	30.7	197
43	F1SPH1	Proliferation-associated 2G4 (PA2G4)	17	38.044	48.8	124.59
88	K9IWF9	Ras GTPase-activating-like protein (IQGAP1)	17	189.22	12.4	48.553
25	I3LGC2	Ribosome binding protein 1 (RRBP1)	16	160.75	13.8	198.86
28	I3LUM9	Eukaryotic translation initiation factor 2 subunit 3 (EIF2S3)	16	51.065	38.8	188.31
47	A0A287B401	RNA binding motif protein 14 (RBM14)	16	69.561	25.3	114.05
66	A0A287B3W8	ATP-citrate synthase (ACLY)	16	110.87	18.4	79.497
78	M3V815	Heterogeneous nuclear ribonucleoprotein R (HNRNPR)	16	70.929	22.4	59.023
84	F1RPX1	Metastasis associated 1 family member 2 (MTA2)	16	74.87	27.3	53.571
24	Q53DY7	Histone H1.3-like protein	15	12.831	71.9	210.83
44	F1S895	NOP56 ribonucleoprotein (NOP56)	15	62.941	28.2	118.57
50	F1RMA3	DBC1 domain-containing protein (CCAR2)	15	101.89	18.8	104.93
65	F2Z5C7	40S ribosomal protein S3a (RPS3A)	15	29.945	44.3	79.708
89	A0A287AN98	Chromodomain helicase DNA binding protein 4 (CHD4)	15	211.89	9.8	48.123
12	A0A287BBQ0	Insulin like growth factor 2 mRNA binding protein 3 (IGF2BP3)	14	59.403	30	320.96
38	A0A287A9T4	Heat shock protein 90 alpha family class B member 1 (HSP90AB1)	14	81.42	20.3	134.93
40	A0A286ZTN5	G3BP stress granule assembly factor 1 (G3BP1)	14	52.071	34.6	128.14
60	F1RU38	Splicing factor 3B subunit 2 (SF3B2)	14	100.13	17.9	89.42
70	Q3ZD69	Prelamin-A/C (LMNA)	14	74.218	23.8	73.159
90	A0A287AIF6	Death inducer-obliterator 1 (DIDO1)	14	234.17	9.5	47.511
133	F1SU44	Small nuclear ribonucleoprotein U5 subunit 200 (SNRNP200)	14	215.87	7.8	25.121
46	Q0Z8U2	40S ribosomal protein S3 (RPS3)	13	26.688	49	114.09
54	Q53DY6	Histone H1.3-like protein (HIST1H1D)	13	22.126	40.7	100.06
80	I3LEQ7	Serine/threonine kinase receptor associated protein (STRAP)	13	38.502	48	56.99
138	A0A287BPW4	Valyl-tRNA synthetase 2 (VARS2)	13	139.99	14.6	23.802
30	F1RGJ3	Stress-70 protein, mitochondrial (HSPA9)	12	66.571	23.9	170.79
41	A0A287AKI9	Lysine--tRNA ligase (KARS)	12	67.847	17.9	126.47
45	A0A287BM53	60S ribosomal protein L7a (RPL7A)	12	29.995	39.8	114.25
53	I3L7B7	RNA helicase (DDX18)	12	87.128	18.7	101.58
81	A0A286ZPR5	Eukaryotic translation initiation factor 2A (EIF2A)	12	60.859	26.3	56.794
83	O62708	Gag protein	12	59.577	20.2	55.46
92	A0A286ZRM3	FLII actin remodeling protein (FLII)	12	142.18	11.9	47.011
106	F1S4Y8	Eukaryotic translation initiation factor 2 subunit beta (EIF2S2)	12	38.273	26.1	38.789
110	F1RR89	Arginine--tRNA ligase, cytoplasmic (RARS)	12	75.345	22.4	37.223
117	I3LKK0	Isoleucyl-tRNA synthetase (IARS)	12	140.88	10.2	32.281
124	A0A287B771	40S ribosomal protein S4 (RPS4X)	12	27.504	38.8	29.634
128	I3LPH5	G3BP stress granule assembly factor 2 (G3BP2)	12	54.048	24.7	27.997
32	A0A287AE76	60S ribosomal protein L4 (RPL4)	11	44.692	28.4	158.66
35	F1RPW9	Elongation factor 1-gamma (EEF1G)	11	48.458	23.8	144.88
36	F1S420	Heterogeneous nuclear ribonucleoprotein A/B isoform b (HNRNPAB)	11	31.646	27.9	141.99
42	K7GQW0	Insulin like growth factor 2 mRNA binding protein 2 (IGF2BP2)	11	61.785	25.5	125.5
48	A0A286ZK74	RRM domain-containing protein (HNRNPC)	11	25.298	39.7	105.45
55	K7GS49	Interleukin enhancer-binding factor 2 (ILF2)	11	43.05	22.1	99.501
64	B2CCY7	Nuclear matrix protein 200 (nmp-200)	11	55.18	25.6	79.797
75	I7HD36	Sodium/potassium-transporting ATPase subunit alpha (ATP1A1)	11	112.62	13.4	64.246
79	A0A286ZIN0	Heterogeneous nuclear ribonucleoprotein D (HNRNPD)	11	32.785	26.1	58.133
91	F1SV47	Thyroid hormone receptor-associated protein 3 (THRAP3)	11	109.03	14.6	47.352
122	I3LJI6	Nucleolar GTP-binding protein 1 (GTPBP4)	11	73.65	19.9	30.388
126	A0A286ZY30	KH-type splicing regulatory protein (KHSRP)	11	73.343	19.5	28.65
129	I3LQ10	DEAD-box helicase 27 (DDX27)	11	81.021	17.5	27.555
132	F1S5A8	Pre-mRNA-splicing factor ATP-dependent RNA helicase DHX15 (DHX15)	11	90.932	15.6	26.199
159	A0A286ZYS2	Aspartyl-tRNA synthetase (DARS)	11	53.499	28.4	18.364
199	F1RS45	DNA topoisomerase 2 (TOP2B)	11	181.85	7.1	10.972
63	I3LLD5	Eukaryotic translation initiation factor 4A (EIF4A1)	10	44.492	24.6	86.413
69	A0A286ZU54	Metadherin (MTDH)	10	66.995	21.2	74.847
71	K7GKR9	RNA binding motif protein X-linked (RBMX)	10	31.388	29.9	73.151
72	Q06A94	Heterogeneous nuclear ribonucleoprotein A1 (HNRNPA1)	10	34.196	33.8	71.445
82	A0A287ALI7	Core histone macro-H2A (H2AFY)	10	39.101	32.9	55.761
97	I3L9H8	Staufen double-stranded RNA binding protein 1 (STAU1)	10	55.085	27.8	45.181
99	F1S5V0	Ubiquitin carboxyl-terminal hydrolase (USP10)	10	86.724	18.5	44.171
100	F1RJX8	Coatomer subunit alpha (COPA)	10	138.44	10.3	42.607
105	A0A286ZYT0	RALY heterogeneous nuclear ribonucleoprotein (RALY)	10	31.937	25.4	39.034
118	A0A287BDL1	PUA domain-containing protein (DKC1)	10	53.292	22.1	31.773
158	A0A287AXS7	ADP/ATP translocase 3 (SLC25A6)	10	32.92	30.9	18.377
39	F1SFQ4	Poly(rC) binding protein 2 (PCBP2)	9	37.23	24.4	129.3
56	I3LDD2	NOP58 ribonucleoprotein (NOP58)	9	51.29	26.2	97.675
62	I3L5T3	Fibrillarin (FBL)	9	33.008	28.1	88.181
67	A0A287BFC9	Dolichyl-diphosphooligosaccharide--protein glycosyltransferase subunit 1 (RPN1)	9	66.955	20	76.733
76	I3LAK5	FMR1 autosomal homolog 1 (FXR1)	9	60.779	16.1	62.088
95	A0A287A096	Eukaryotic translation initiation factor 2 subunit 1 (EIF2S1)	9	36.108	24.8	46.236
96	A0A287ATN8	HSPD1	9	50.213	23.5	45.342
109	F1RR45	Carnitine acetyl transferase (CRAT)	9	70.902	19.3	37.489
134	A0A287ADH6	Sorbin and SH3 domain-containing protein 2 (SORBS2)	9	77.988	16.9	24.914
139	F1RKB2	ATP-dependent RNA helicase DDX54 (DDX54)	9	94.018	14.5	23.612
146	F1RYV9	Tubulin alpha chain (TUBA1C)	9	46.089	32.9	21.581
190	F1SPN4	DEAD (Asp-Glu-Ala-Asp) box polypeptide 23 (DDX23)	9	95.643	12.7	11.876
59	P00355	Glyceraldehyde-3-phosphate dehydrogenase (GAPDH)	8	35.836	23.4	93.695
74	A0A287BDU1	Cell cycle associated protein 1 (CAPRIN1)	8	74.555	11	68.904
111	I3LJ87	Ribosomal protein S2 (RPS2)	8	31.217	24.6	36.121
112	A0A287A7F6	Prohibitin (PHB2)	8	32.343	27	35.096
119	F1SEN2	Glutamate dehydrogenase 1, mitochondrial (GLUD1)	8	61.307	18.3	31.569
150	Q06A95	ROD1	8	56.511	16.1	19.951
152	F1SSH6	Putative ATP-dependent RNA helicase DDX56 (DDX56)	8	61.277	16.3	19.859
169	A0A287B436	DEAD-box helicase 24 (DDX24)	8	80.774	17.3	16.006
173	A0A287AVN7	Pseudouridine synthase 7 (PUS7)	8	79.828	13.9	15.59
204	A0A287AGD1	Cell division cycle and apoptosis regulator 1 (CCAR1)	8	131.53	7.3	10.305
49	F1RXX7	Proliferation-related Ki-67 antigen (MKI67)	7	34.057	25.5	105.11
68	I3LEC2	Poly(rC) binding protein 1 (PCBP1)	7	37.501	24.7	75.159
94	A0A286ZZ51	RNA binding motif protein 47 (RBM47)	7	63.903	14.4	46.762
107	A0A287AZP9	Proline-rich coiled-coil 2C (PRRC2C)	7	308.69	3.3	38.371
108	A0A287AHN2	Ataxin 2 like (ATXN2L)	7	109.49	9	38.124
210	I3LUP6	Nucleophosmin (NPM1)	7	32.603	18.7	32.916
115	A0A286ZYE7	Heterogeneous nuclear ribonucleoprotein D like (HNRNPDL)	7	39.995	21.8	32.471
120	F1S549	Polypyrimidine tract binding protein 2 (PTBP2)	7	57.49	11.5	30.996
131	A0A287A9H4	Heterogeneous nuclear ribonucleoprotein H2 (HNRNPH2)	7	42.478	21.5	26.853
135	F1S8Y8	RRP12-like protein (RRP12)	7	143.3	6.3	24.752
143	A0A287BJD9	BicC family RNA binding protein 1 (BICC1)	7	115.02	6.9	21.927
153	Q3YLA6	Serine/arginine-rich splicing factor 1 (SRSF1)	7	27.744	28.2	19.235
157	F1S564	RNA 3'-terminal phosphate cyclase (RTCA)	7	39.205	19.7	18.469
165	P00336	L-lactate dehydrogenase B chain (LDHB)	7	36.612	22.8	17.031
170	A0A286ZHW0	Splicing factor 3b subunit 1 (SF3B1)	7	129.64	6.5	15.9
187	A0A287A3Z5	Eukaryotic translation initiation factor 3 subunit A (EIF3A)	7	162.42	5.1	12.213
205	A0A287AKJ3	La ribonucleoprotein domain family member 1 (LARP1)	7	102.8	10.8	10.088
207	F1SPF3	DNA helicase (MCM2)	7	101.53	8.9	10.041
209	F1SCS1	DEAD (Asp-Glu-Ala-Asp) box helicase 1 (DDX1)	7	82.404	10	9.8812
73	A0A287AI66	Glycylpeptide N-tetradecanoyltransferase (NMT1)	6	53.622	13.5	69.172
87	Q19PY3	tRNA-splicing ligase RtcB homolog (RTCB)	6	55.238	14.5	48.802
93	I3LS70	Karyopherin alpha 2 (KPNA2)	6	57.975	14.4	46.827
114	A0A287AVH9	RNA binding motif protein 15 (RBM15)	6	99.912	7.2	33.648
116	A0A287ANN7	Eukaryotic translation elongation factor 1 delta (EEF1D)	6	31.032	27.5	32.306
125	I3LJR4	DNA-directed RNA polymerase subunit (POLR2A)	6	215.86	4.5	29.577
136	Q2YGT9	60S ribosomal protein L6 (RPL6)	6	32.19	21.5	24.571
144	A0A286ZTV9	Kinectin 1 (KTN1)	6	148.39	5.1	21.875
145	I3LR86	DNA helicase (MCM5)	6	81.067	11.9	21.698
147	F2Z5B4	Heterogeneous nuclear ribonucleoprotein A3 (HNRNPA3)	6	39.594	20.6	21.303
149	F1S827	SERPINE1 mRNA binding protein 1 (SERBP1)	6	44.835	12.8	20.35
163	I3L5C7	Ubiquitin associated protein 2 like (UBAP2L)	6	106.32	7.2	17.609
167	F2Z567	Ribosomal protein L8 (RPL8)	6	28.024	23.7	16.409
184	F1S2F6	Voltage-dependent anion-selective channel protein 2 (VDAC2)	6	31.604	24.5	12.354
188	A0A286ZV62	RNA helicase (DDX10)	6	94.649	8.3	12.069
189	K9J4M6	ADAR adenosine deaminase RNA specific (ADAR)	6	127.26	6.2	11.903
197	F1SAJ5	DEAD (Asp-Glu-Ala-Asp) box helicase 6 (DDX6)	6	54.372	14.1	11.035
