# Supplementary material for: RNA helicase DDX5 regulates the translation and genomic replication of foot-and-mouth disease virus
Source: J Virol. 2026 Jan 30;100(3):e01731-25. doi: 10.1128/jvi.01731-25 (PMC13011465; doi:10.1128/jvi.01731-25)
Supplement: Table S2 — Identification of RNA-binding proteins that potentially interact with the FMDV IRES. [file jvi.01731-25-s0006.xlsx]

## Sheet: Sheet1
Table S2. Identification of cellular proteins that potentially interact with the FMDV IRES
No	Protein ID	Protein name	Peptide no.	Mol wt (kDa)	Sequence coverage (%)	Score
11	K7GND3	DExH-box helicase 9 (DHX9)	52	149.74	34.5	323.31
5	A0A286ZYY8	MYB binding protein 1a (MYBBP1A)	35	170.95	24.7	323.31
10	F1S8L9	Heterogeneous nuclear ribonucleoprotein U (HNRNPU)	31	88.412	31.3	323.31
13	P02543	Vimentin (VIM)	29	53.667	52.6	323.31
7	F1SMV6	Nucleolin (NCL)	29	78.227	27.6	323.31
2	A0A286ZVY9	Eukaryotic translation initiation factor 4 gamma 1 (EIF4G1)	26	173.11	20.6	323.31
26	I3LIC2	Leucine rich pentatricopeptide repeat containing (LRPPRC)	25	155.98	19.7	236.85
33	A0A286ZY95	Fibronectin 1 (FN1)	25	262.32	14.9	211.82
1	B8XZY6	High density lipoprotein binding protein (HDLBP)	24	139.04	22.6	323.31
12	F1S9Q1	HSPA8	23	70.865	34.8	323.31
22	A0A286ZYY2	Heterogeneous nuclear ribonucleoprotein A2/B1 (HNRNPA2B1)	22	37.429	58.9	266.48
72	A0A286ZM27	DEAD-box helicase 5 (DDX5)	22	68.88	34.7	96.113
14	F1SKQ0	DEAD-box helicase 17 (DDX17)	22	70.58	33.9	320.85
30	F1SUG7	DEAD (Asp-Glu-Ala-Asp) box helicase 21 (DDX21)	22	87.193	26.9	228.89
16	F1SML4	Staphylococcal nuclease domain-containing protein (SND1)	21	101.9	25.1	314.94
20	A0A287A699	Heterogeneous nuclear ribonucleoprotein K (HNRNPK)	20	48.501	42.8	288.72
23	A0A286ZJK2	Heterogeneous nuclear ribonucleoprotein M (HNRNPM)	20	73.588	32.9	251.26
17	K7GL83	Interleukin enhancer binding factor 3 (ILF3)	20	76.366	29.5	312.28
28	F2Z557	Polyadenylate-binding protein (PABPC1)	20	70.67	28.3	234.88
52	A0A287B771	40S ribosomal protein S4 (RPS4X)	19	27.504	53.5	136.19
9	A0A287A4F2	Splicing factor proline and glutamine rich (SFPQ)	19	75.502	23.9	323.31
34	I3LGC2	Ribosome binding protein 1 (RRBP1)	19	160.75	14.4	202.52
3	I3LVF5	Proliferation-associated 2G4 (PA2G4)	18	43.787	47	323.31
18	K9IVQ3	Non-POU domain containing octamer binding (NONO)	17	54.103	33	308.39
32	A0A287BBQ0	Insulin like growth factor 2 mRNA binding protein 3 (IGF2BP3)	16	59.403	32.4	219.74
24	A0A287AKI9	Lysine--tRNA ligase (KARS)	16	67.847	22.1	243.05
19	F1SLR6	NOP domain-containing protein (NOP2)	16	90.303	20.3	291.68
4	I3LUM9	Eukaryotic translation initiation factor 2 subunit 3 (EIF2S3)	15	51.065	44.5	323.31
8	A0A287AU26	Polypyrimidine tract-binding protein 1 (PTBP1)	15	57.264	32.2	323.31
21	A0A287AQG4	Synaptotagmin binding cytoplasmic RNA interacting protein (SYNCRIP)	15	62.656	24.4	283.54
67	F1S9K5	Bifunctional glutamate/proline--tRNA ligase (EPRS)	15	170.02	12	103.39
15	Q53DY7	Histone H1.3-like protein	14	12.831	65.6	320.78
41	F2Z5C7	40S ribosomal protein S3a (RPS3A)	14	29.945	49.2	159.53
55	Q53DY6	Histone H1.3-like protein (HIST1H1D)	14	22.126	38	133.87
43	A0A287B401	RNA binding motif protein 14 (RBM14)	14	69.561	25.3	158.5
6	F1RGI7	Matrin 3 (MATR3)	14	94.732	19.7	323.31
86	M3V815	Heterogeneous nuclear ribonucleoprotein R (HNRNPR)	14	70.929	19.3	73.726
53	I3LUR1	HNRNPUL2	14	82.763	18	135.22
42	I3L8K4	Eukaryotic translation initiation factor 5B (EIF5B)	14	138.31	13.7	159.05
66	F1S842	Programmed cell death 11 (PDCD11)	14	209.42	8.9	103.79
44	Q0Z8U2	40S ribosomal protein S3 (RPS3)	13	26.688	53.5	155.67
56	A0A287AXS7	ADP/ATP translocase 3 (SLC25A6)	13	32.92	37.2	133.22
59	Q3ZD69	Prelamin-A/C (LMNA)	13	74.218	23.5	124.7
45	F1RS36	Endoplasmic reticulum chaperone BiP (HSPA5)	13	68.786	23.4	151.42
74	I3LGD4	Clathrin heavy chain (CLTC)	13	189.39	11	93.972
50	A0A287BM53	60S ribosomal protein L7a (RPL7A)	12	29.995	41	137.57
40	K7GQW0	Insulin like growth factor 2 mRNA binding protein 2 (IGF2BP2)	12	61.785	25.9	166.99
27	F1SFQ4	Poly(rC) binding protein 2 (PCBP2)	11	37.23	34.6	236.29
61	A0A286ZTN5	G3BP stress granule assembly factor 1 (G3BP1)	11	52.071	30.8	122.08
36	Q06A94	Heterogeneous nuclear ribonucleoprotein A1 (HNRNPA1)	11	34.196	30.3	190.88
39	I3LLD5	Eukaryotic translation initiation factor 4A (EIF4A1)	11	44.492	29.5	167.06
68	A0A286ZYT0	RALY heterogeneous nuclear ribonucleoprotein (RALY)	11	31.937	28.3	99.211
283	F2Z565	ADP/ATP translocase 2 (SLC25A5)	11	32.955	26.5	11.665
75	F1S4Y8	Eukaryotic translation initiation factor 2 subunit beta (EIF2S2)	11	38.273	26.1	93.793
25	F1RGJ3	Stress-70 protein, mitochondrial (HSPA9)	11	66.571	23	240.28
48	F1S895	NOP56 ribonucleoprotein (NOP56)	11	62.941	18.1	139.89
92	F1S663	LAMC1	11	162.84	11	68.328
62	A0A287A8T0	Ribosomal protein L7 (RPL7)	10	29.41	39.6	121.15
58	K7GKR9	RNA binding motif protein X-linked (RBMX)	10	31.388	29.9	130.66
49	K7GS49	Interleukin enhancer-binding factor 2 (ILF2)	10	43.05	26.9	138.49
60	A0A286ZIN0	Heterogeneous nuclear ribonucleoprotein D (HNRNPD)	10	32.785	25.8	123.86
38	A0A286ZKW2	Paraspeckle component 1 (PSPC1)	10	58.389	21.7	168.02
94	O62708	Gag protein	10	59.577	19.5	65.572
183	F1SV06	Polyadenylate-binding protein (PABPC4)	10	69.534	16	26.019
83	A0A287A9T4	Heat shock protein 90 alpha family class B member 1 (HSP90AB1)	10	81.42	15.9	74.463
63	A0A286ZK74	RRM domain-containing protein (HNRNPC)	9	25.298	32.8	111.65
46	A0A287A096	Eukaryotic translation initiation factor 2 subunit 1 (EIF2S1)	9	36.108	24.1	147.26
81	A0A287BDL1	PUA domain-containing protein (DKC1)	9	53.292	20	79.745
73	A0A287A8V4	Metadherin (MTDH)	9	60.393	19.1	94.614
93	A0A287B3W8	ATP-citrate synthase (ACLY)	9	110.87	12.8	67.027
91	I7HD36	Sodium/potassium-transporting ATPase subunit alpha (ATP1A1)	9	112.62	12	69.607
37	F2Z5F5	40S ribosomal protein S8 (RPS8)	8	24.205	42.8	168.53
78	I3LEC2	Poly(rC) binding protein 1 (PCBP1)	8	37.501	30.3	87.248
47	A0A287ALI7	Core histone macro-H2A (H2AFY)	8	39.101	28.3	144.98
64	F2Z5B4	Heterogeneous nuclear ribonucleoprotein A3 (HNRNPA3)	8	39.594	25.9	108.28
29	P00355	Glyceraldehyde-3-phosphate dehydrogenase (GAPDH)	8	35.836	23.4	229.99
57	I3L816	Heterogeneous nuclear ribonucleoprotein H1 (HNRNPH1)	8	47.105	23.1	131.65
76	A0A286ZYE7	Heterogeneous nuclear ribonucleoprotein D like (HNRNPDL)	8	39.995	22	92.81
101	F1S564	RNA 3'-terminal phosphate cyclase (RTCA)	8	39.205	20.5	60.427
117	I3LPH5	G3BP stress granule assembly factor 2 (G3BP2)	8	54.048	18.9	47.122
116	A0A286ZYS2	Aspartyl-tRNA synthetase (DARS)	8	53.499	18.4	47.177
65	A0A287BFC9	Dolichyl-diphosphooligosaccharide--protein glycosyltransferase subunit 1 (RPN1)	8	66.955	17.9	108.23
54	A0A286ZUI3	Elongation factor 1-alpha (EEF1A1)	8	46.661	16.9	134.52
157	Q06A95	ROD1	8	56.511	16.1	32.386
100	F1RR45	Carnitine acetyl transferase (CRAT)	8	70.902	14.7	60.694
104	F1RKB2	ATP-dependent RNA helicase DDX54 (DDX54)	8	94.018	13.5	58.429
97	I3LJI6	Nucleolar GTP-binding protein 1 (GTPBP4)	8	73.65	13.1	63.74
99	A0A287AVN7	Pseudouridine synthase 7 (PUS7)	8	79.828	12.1	60.789
80	F1SLI3	Microtubule-associated protein (MAP4)	8	116.98	10.7	79.807
98	F1RMA3	DBC1 domain-containing protein (CCAR2)	8	101.89	10.4	62.358
182	A0A287AXS8	Eukaryotic translation initiation factor 4 gamma 3 (EIF4G3)	8	176.13	6.4	26.069
114	F1RHH8	Pre-mRNA processing factor 8 (PRPF8)	8	273.6	3.2	47.726
35	I3L5T3	Fibrillarin (FBL)	7	33.008	28.4	196.05
109	A0A287A7F6	Prohibitin (PHB2)	7	32.343	25.3	53.831
95	Q2YGT9	60S ribosomal protein L6 (RPL6)	7	32.19	24.3	64.913
31	F1S420	Heterogeneous nuclear ribonucleoprotein A/B isoform b (HNRNPAB)	7	31.646	22.5	221.73
88	A0A287A9H4	Heterogeneous nuclear ribonucleoprotein H2 (HNRNPH2)	7	42.478	21.7	71.347
70	A0A287AE76	60S ribosomal protein L4 (RPL4)	7	44.692	18	98.107
131	F1SEN2	Glutamate dehydrogenase 1, mitochondrial (GLUD1)	7	61.307	17.6	42.976
89	A0A286ZPR5	Eukaryotic translation initiation factor 2A (EIF2A)	7	60.859	17.2	70.968
124	F1S1V1	Sjogren syndrome antigen B (SSB)	7	47.267	15.7	45.415
125	A0A287B436	DEAD-box helicase 24 (DDX24)	7	80.774	15.2	45.23
122	F1RPX1	MTA2	7	69.798	12.6	46.07
90	I3L7B7	RNA helicase (DDX18)	7	87.128	10.9	70.534
127	F1SPN4	DEAD (Asp-Glu-Ala-Asp) box polypeptide 23 (DDX23)	7	95.643	10.2	44.395
129	F1S5A8	Pre-mRNA-splicing factor ATP-dependent RNA helicase DHX15 (DHX15)	7	90.932	8.9	44.009
115	A0A287AFG1	RNA binding motif protein 19 (RBM19)	7	102.18	8.8	47.662
160	I3LRF8	Poly(rC) binding protein 3 (PCBP3)	6	37.329	24.8	31.001
106	I3LJ87	Ribosomal protein S2 (RPS2)	6	31.217	20.8	55.205
137	P00336	L-lactate dehydrogenase B chain (LDHB)	6	36.737	18.1	40.244
82	A0A287B7P5	Spliceosome RNA helicase DDX39B (DDX39B)	6	40.105	17.3	78.919
96	I3LDD2	NOP58 ribonucleoprotein (NOP58)	6	51.29	16.2	64.507
79	B2CCY7	Nuclear matrix protein 200 (nmp-200)	6	55.18	15.5	83.069
266	A0A287A275	Tubulin beta chain (TUBB4B)	6	49.83	15.3	12.353
87	F1RPW9	Elongation factor 1-gamma (EEF1G)	6	48.458	14.4	72.344
69	A0A287B5V1	60S ribosomal protein L3 (RPL3)	6	46.122	12.7	98.91
107	F1S549	Polypyrimidine tract binding protein 2 (PTBP2)	6	57.49	11.5	54.353
84	A0A287A0L7	RNA binding motif protein 28 (RBM28)	6	85.078	10.6	74.387
113	A0A287BDU1	Cell cycle associated protein 1 (CAPRIN1)	6	74.555	8.8	48.094
128	F1RU38	Splicing factor 3B subunit 2 (SF3B2)	6	86.851	8.6	44.216
138	F1SV47	Thyroid hormone receptor-associated protein 3 (THRAP3)	6	109.03	7.7	39.976
111	F1S8Y8	RRP12-like protein (RRP12)	6	143.3	5.6	50.535
103	A0A287AN98	Chromodomain helicase DNA binding protein 4 (CHD4)	6	211.89	4.5	58.573
143	F1RS45	DNA topoisomerase 2 (TOP2B)	6	181.85	4.2	37.633
